# Supplementary material for: A single main-chain hydrogen bond required to keep GABAA receptors closed
Source: Nat Commun. 2025 Jul 3;16:6107. doi: 10.1038/s41467-025-61447-0 (PMC12222489; doi:10.1038/s41467-025-61447-0)
Supplement: Supplementary file 11 — Source Data [file 41467_2025_61447_MOESM11_ESM.xlsx]

## Sheet: Fig. 2
Fig. 2d
	α1(Val279*)					β2(Ile275*)					β2(Ile275*)
GoF	*Val	*Vah	*Blank		GoF	*Ile	*Iah	*Blank		WT	*Ile	*Iah	*Blank
3.0691	0.8734	14.8842	0.175		1.3314	0.5444	0.0773	0.0168		8.2429	1.4547	0.5735	0.0293
3.6727	2.7861	0.9037	0.12		0.759	0.4493	0.8559	0.0076		9.8149	1.6701	0.7936	0.0329
2.6164	2.6859	2.8579	0.2934		2.0473	0.1673	0.1478	0.0247		6.4882	3.3981	0.2516	0.0882
4.4086	1.6074		0.366		0.7263	0.2862	0.1362	0.0165		5.5753	2.5546	0.6649	0.0242
3.919	3.175		0.0749		1.2012	1.5037	1.6588	0.022		12.0319	2.077	0.4083	0
	0.9163		0.2754		0.5286	1.2015	1.4397	0.0374		9.1725	1.3875	0.1403	0
	1.3668		0.1032		0.5662	1.451	0.2257	0.0288		11.2432	1.1155	0.6686	0
			0.1687		1.2372	2.184	0.1351	0.018		3.0376	0.4954	0.2524	0
						6.9893	0.6543	0.0373		3.3342	0.6137
						1.0919	0.8054	0.0335		4.6862
						1.9414	2.1095	0.0402		7.0323
						1.3083	0.4317	0		12.9876
						2.6129	0.5875	0
						1.2299	0.365	0.1333
						0.6345	0.2106	0.1531
						0.5548	0.1559
							0.3715

## Sheet: Fig. 3b & c
Fig. 3b
	α1(Val279*)				β2(Ile275*)				β2(Ile275*)
GoF	*Val	*Vah		GoF	*Ile	*Iah		WT	*Ile	*Iah
0.37	0.12	0.21		0.22	0.16	0.71		0.003	0.014	0.058
0.36	0.12	0.18		0.4	0.2	0.74		0.001	0.018	0.053
0.2	0.12	0.19		0.16	0.3	0.75		0.002	0.001	0.061
0.12	0.12			0.12	0.3	0.79		0	0.004	0.059
0.11	0.11			0.27	0.18	0.68		0.002	0	0.089
	0.09			0.22	0.12	0.93		0.001	0.005	0.11
	0.1			0.38	0.16	0.83		0	0	0.106
				0.26	0.13	0.8		0.011	0.029	0.08
					0.08	0.82		0.007	0.017
					0.21	0.69		0
					0.25	0.75		0.004
					0.28	0.92		0
					0.27	0.91
					0.13	0.94
					0.16	0.89
					0.43	0.81
						0.95
Fig. 3c
	α1(Val279*)				β2(Ile275*)				β2(Ile275*)
GoF	*Val	*Vah		GoF	*Ile	*Iah		WT	*Ile	*Iah
0.315172	1.17989	0.784603		0.749511	0.981981	-0.530235		3.43832	2.51952	1.65076
0.340723	1.17989	0.897961		0.240111	0.501759	-0.619409		4.09009	2.36829	1.70728
0.820945	1.17989	0.858677		0.981981	0.501759	-0.650584		3.67902	4.09009	1.619
1.17989	1.17989			1.17989	0.897961	-0.784603		3.67902	3.26736	1.64001
1.23811	1.23811			0.589002	1.17989	-0.446374		4.09009	3.13463	1.37737
	1.3701			0.749511	0.981981	-1.5318		2.66413	2.07919	1.23811
	1.30117			0.289904	1.12572	-0.938988		2.93418	2.40274	1.2627
				0.619409	1.44633	-0.820945		3.26736		1.44633
					0.784603	-0.897961
					0.650584	-0.47382
					0.559298	-0.650584
					0.589002	-1.44633
					1.12572	-1.3701
					0.981981	-1.62942
					0.166909	-1.23811
						-0.858677
						-1.74366

## Sheet: Fig. 3d GoF alpha
Fig. 3d
[GABA] (µM)
	GoF
0.01	3.8		1.8	1.2	1.1
0.1	16.8	24.6	13.8	10.8	9.3
0.3			41.5	27.7	22.9
1	50.7	71	54.5	46.7	41.5
3	85.7	83.8	82.9	62.2	59.1
10	100	100	100	81.2	76.6
100				100	96.1
300				92.1	100
[GABA] (µM)	α1(Val279*)
	*Val
0.01	2.5	1.1	1.9	1	0.7	0.7	0
0.1	7.3	6.6	13	8.1	6.5	4.9	5.6
0.3	17.1	20.1	33.8	24.7	19.6	11.9	15.9
1	35.4	40.6	55.3	47.2	37.8	32.6	33.6
3				63.5	54.2	54.2	53.1
10	74.2	80.3	86.1	89.4	74.6	76.3	74.1
100	100	100	100	100	99.1	100	100
300	99.1		80.1	80.1	100	92.6	95.8
[GABA] (µM)	α1(Val279*)
	*Vah
0.01	2.5	1.2	2	4.4	2.3	5.2
0.1	18.8	11.8	9.5	11.1	6.2	24
0.3	33.6	25.7	24.3	22.6	13.3	42.2
1	50.5	40.1	51.6	52	24.8	61.8
3			79.9	81.2	40.9	82.9
10	78.7	68.9	100	100	62.9	85
100	100	98.4			100	100
300	88.8	100

## Sheet: Fig. 3d GoF beta
Fig. 3d
[GABA] (µM)
	GoF
0.01	2.6	3.2	3.5	6.8	0
0.1	16.2	18.2	19.4	31.1	19.4
0.3	38.2	37.8	41.2	60	37.1
1	60.2	59.8	61.9	87.6	51.3
3	79.4	76.2	79.8	95.3	64.6
10	93.6	88.6	83.7	100	79.4
30	100		100		81.8
100		95.1	95.1		98.1
300		100			100
1000
[GABA] (µM)	β2(Ile275*)
	*Ile
0.01	0.2	1.7	4.3	1.5	1.4
0.1	8.9	7	12.1	8.8	14.7
0.3	24.4			22.1	36.5
1	39.7	29.9	36.6	38.6	60.3
3	56.5	37.8	49.2	55.8	76.4
10	72.1	47.4	63.9	75.5	74.7
30	78.4	64.2	77.6	87.6	100
100	100	86.9	90	100
300	97.6	98	97.4
1000	97.7	100	100
[GABA] (µM)	β2(Ile275*)
	*Iah
0.01	0	-7	10.5	13	10.7	13.5	7.5	3
0.1	23.356	7.1	23.1	20.8	33.4	21.6	18.9	12.9
0.3	22.1418	16.4	38.5	26.2	46.6	27.3	29.9	26.8
1	19.3447	23.9	54.6	47.5	69.1	49.5	41.2	41.7
3	35.6363	42.3	63.5	65.3	72.3	68	59.6	66.1
10	50.1181	58.4	74.8	71.7	93.4	74.6	76.8	80.4
30	70.7717	72.3	81.6	84.7	96.1	88.2	94.1	100
100	80.4439	91.2	86.2	96.1	100	100	100
300	99.1966	89	100	99.6
1000	100	100	89.6	100

## Sheet: Fig. 3d WT beta
Fig. 3d
[GABA] (µM)
	WT
0.01
0.1	0.1	0.1
0.3
1	0.4	0.4	0.2	0.5	0.1	0.3	2.1	1.6
3	1.3	1.2	0.8	1	1	1	2.9	3.8
10	6.1	6.5	3.9	4	4.3	0.4	10.2	14.2
30	21.4	23.9	36.2	41.3	20.3	4.5		12.7
100	53.5	52	44.1	58.8	49	14.5	60.2	95.3
300	79.1	74.4	68	77.6	78.1	29.4	68.2	98
1000	88.7	89.4	100	95.1	91.3	58.9	92.3	98
3000	100	100	97.9	100	100	83.5	97.9	100
10000						100	100
[GABA] (µM)	β2(Ile275*)
	*Ile
0.01
0.1	2.1
0.3
1	2.4	1.2	0	0
3	2.6	2	0	0
10	6.5	8.1	3.9	3.7
30		25.4	20.9	11.6
100	35.5	54.8	44.3	30.1
300	63.9	76.9	74.3	49.1
1000	80.8	100	83.7	78
3000	100		98.6	94.3
10000			100	100
[GABA] (µM)	β2(Ile275*)
	*Iah
0.01					-0.2	1
0.1	10.4	4.1	3.2	2.7	2.9	4
0.3	15.4	14.7			8.3	11.8
1	47.4	54.6	26.9	27.4	18	25.3
3	67.5	81.1	46.5	47.1	31.4	42.3
10	86	96.2	66.5	70.5	48.1	63.9
30	88.4	100	100	100	67.5	80.4
100	100	99	99.5	91	97	93.9
300					100	100
1000
3000

## Sheet: Suppl. Fig. 3
Suppl. Fig. 3b					Suppl. Fig. 3c
	α1(Val279*)						α1(Val279*)
	*Val	*Vah	*Blank			GoF	*Val	*Vah
	0.718	0.564	0.1151			1.32	1.75	1.74
	3.2529	0.5071	0.01321			1.62	2.25	1.53
	1.0175	0.4359	0			1.54	1.72	1.63
	0.5759	0.7449	0.2752			1.69	1.64	1.38
	1.3003	0.8046	0			1.64	1.77	1.62
	1.6036	1.5479					1.71	1.58
		2.9854						1.55
Suppl. Fig. 3d
	[DZ] (µM)	GoF
	0.001	0.006	0.068	0.111	0.07	-0.045
	0.01	0.247	0.185	0.175	0.102	0.098
	0.03	0.335	0.334	0.283	0.311	0.196
	0.1	0.517	0.626	0.525	0.566	0.551
	1	0.876	1	0.934	1	1
	3	1	0.819	1	0.864	0.899
		α1(Val279*)
	[DZ] (µM)	*Val
	0.001	0.105	0.078	0.056	0.025
	0.01	0.14	0.169	0.112	0.145
	0.03	0.273	0.327	0.266	0.335
	0.1	0.535	0.558	0.507	0.553
	1	1	1	1	1
	3	0.93		0.862
		α1(Val279*)
	[DZ] (µM)	*Vah
	0.001	0.14	0.114	0.044	0.011
	0.01	0.135	0.175	0.196	0.069
	0.03	0.274	0.315	0.169	0.224
	0.1	0.5	0.528	0.428	0.481
	1	1	1	1	1
	3	0.904	0.92	0.91	0.915
